# Supplementary material for: A Phase I Trial of DFMO Targeting Polyamine Addiction in Patients with Relapsed/Refractory Neuroblastoma
Source: PLoS One. 2015 May 27;10(5):e0127246. doi: 10.1371/journal.pone.0127246 (PMC4446210; doi:10.1371/journal.pone.0127246)
Supplement: S1 Table — (XLSX) [file pone.0127246.s002.xlsx]

## Sheet: Sheet1
Patient #	MYCN	Relapsed/	Disease Status at entry	Number of previous relapse therapies	Previous Treatments
		Refractory
1	UNK	Refractory	Stable	6	1. Irinotecan, temodar
					2. Cyclophosphamide, topotecan
					3. Cyclophosphamide, topotecan, nifurtimox
					4. 5 drug antiangiogenic therapy
					5. Rapamycin, vinblastine
					6. Irinotecan, temodar, velcade
2	N	Refractory	Stable	6	1. Cyclophosphamide, topotecan
					2. MIBG therapy (x2)
					3. ABT-751
					4. Vinblastine, rapamycin, celebrex, and lovastatin
					5. Velcade, cyclophosphamide
					6. TPI-287 and etoposide
3	UNK	Relapsed	Stable	3	1. Irinotecan, temodar
					2. Ifosfamide, carboplatin, etoposide
					3. MIBG Therapy
4	N	Relapsed	Progressing	3	1. Cixutumumab
					2. Temsirolomus, irinotecan, temodar
					3. Vorinostat and radiation
5	N	Relapsed	Stable	7	1. Radiation, irinotecan, temodar
					2. Cyclophosphamide, topotecan
					3. MIBG therapy
					4. ABT-751
					5. MLN-8237
					6. Crizotinib
					7. Radiation, irinotecan, temodar
6	N	Relapsed	Progressing	9	1. Cyclophosphamide, topotecan
					2. ABT-751
					3. Irinotecan
					4. MIBG Therapy (2x)
					5. Oral cyclophosphamide, celebrex
					6. MLN-8237
					7. Cyclophosphamide, topotecan
					8. Ch14:16 antibody and IL2
					9. MIBG therapy
7	UNK	Relapsed	UNK	10	1. High dose cyclophosphamide, topotecan, vincristine
					2. NK Cell transplant
					3. Surgery, radiation irinotecan, temodar
					4. 6 months later relapse and repeat irinotecan, temodar
					5. ATOMIC vaccine and oral cyclophosphamide
					6. Cyclophosphamide, topotecan
					7. MIBG therapy
					8. Ifosfamide, carboplatin, etoposide
					9. 3F8 antibody
					10. Nifurtimox, cyclophosphamide, topotecan
8	UNK	Relapsed	Progressing	1	1. Nifurtimox, cyclophosphamide, topotecan
9	UNK	Relapsed	Progressing	11	1. MIBG therapy
					2. High dose Cyclophosphamide
					3. 3F8 monoclonal antibody and radiation
					4. High dose irinotecan and temodar and intrathecal 3F8
					5. Cyclophosphamide and topotecan and radiation
					6. Surgery to remove most of tumor in rib and 3F8 antibody
					7. High dose etoposide, carboplatin, irinotecan, temodar, cyclophosphamide followed by stem cell infusion
					8. ABT-751
					9. TPI-287, radiation to paraspinal mass
					10. Velcade and cyclophosphamide
					11. NK cell therapy
10	N	Refractory	Progressing	7	1. Cyclophosphamide, topotecan, vincristine
					2. Craniospinal radiation
					3. Irinotecan (alone 2 cycles)
					4. Temodar, CPT-11
					5. I-124 3F8 (one dose only)
					6. Temodar (alone)
					7. Nifurtimox, cyclophosphamide, topotecan
11	UNK	Relapsed	Stable	1	1. Nifurtimox, cyclophosphamide, topotecan
12	UNK	Relapsed	UNK	10	1. Cyclophosphamide, topotecan, vincristine
					2. Ifosfamide, carboplatin, etoposide and radiation
					3. Vincristine, irinotecan, cyclophosphamide
					4. Irinotecan, temodar
					5. 3F8 Antibody
					6. Cyclophosphamide, topotecan, vincristine
					7. Cyclophosphamide, irinotecan, vincristine
					8. Ifosfamide, carboplatin, etoposide
					9. MIBG Therapy
					10. Irinotecan, carboplatin, temodar, etoposide, cyclophosphamide with stem cell rescue
13	N	Refractory	Stable	5	1. Irinotecan, temodar, avastin
					2. High dose cyclophosphamide, topotecan, vincristine
					3. 3F8, ab
					4. NK cells infusion
					5. high dose carboplatin, irinotecan, temodar
14	N	Refractory	Progressing	3	1. Irinotecan and temodar
					2. MIBG
					3. Crizotinib
15	N	Relapsed	Progressing	7	1. Cyclophosphamide, topotecan
					2. Cixutumumab
					3. Nifurtimox, cyclophosphamide, topotecan,
					4. Cyclophosphamide, topotecan,
					5. Irinotecan, temodar
					6. Ifosphamide, etoposide
					7. MIBG Therapy (2x) with stem cell rescue
16	N	Relapsed	Progressing	5	1. Nifurtimox, cyclophosphamide, topotecan
					2. Metronomic oral etoposide, celebrex, temodar and thalidomide
17	N	Relapsed	Progressing	7	1. 3F8 Antibody and accutane
					2. Cyclophosphamide, topotecan, vincristine and radiation
					3. NK Cell Transplant with 3F8 antibody
					4. Ifosfamide, carboplatin, etoposide with stem cell rescue
					5. Perifosine
					6. TPI-287 and etoposide
					7. Nifurtimox, cyclophosphamide, topotecan
18	UNK	Relapsed	Progressing	23	1. Cyclophosphamide, topotecan, vincristine
					2. Carboplatin, topotecan, vincristine and radiation
					3. 3F8 Antibody
					4. Rituximab and low dose cyclophosphamide
					5. Irinotecan, Temodar
					6. 3F8 Antibody
					7. Irinotecan, carboplatin, temodor, etoposide, cyclophosphamide
					8. High dose 3F8 Antibody followed by revlimid, temodor, celebrex
					9. Irenotecan and surgery
					10. Irinotecan, carboplatin, temodor, etoposide, cyclophosphamide
					11. Perifosine
					12. Avastin and radiation
					13. Ifosfamide, carboplatin, etoposide
					14. MIBG Therapy
					15. Ifosfamide, carboplatin, etoposide followed by stem cell infusion
					16. ATOMIC Vaccine
					17. MLN-8237
					18. Ifosfamide, carboplatin, etoposide, cyclophosphamide , topotecan with stem cell infusion
					19. MIBG Therapy
					20. Ifosfamide, carboplatin, etoposide with stem cell infusion
					21. Hu3F8 Antibody
					22. Cyclophosphamide, topotecan
					23. Nifurtimox, cyclophosphamide, topotecan
